# Supplementary material for: Dynamic confinement controls the porous-to-free convection transition
Source: Proc Natl Acad Sci U S A. 2026 May 28;123(22):e2533675123. doi: 10.1073/pnas.2533675123 (PMC13229175; doi:10.1073/pnas.2533675123)
Supplement: Supplementary file 2 — Dataset S01 (TXT) [file pnas.2533675123.sd01.txt]

#!/usr/bin/env python3
"""
Change ending to py and run it in the same directory as all the data files and the meta-file
Datasets_meta.csv: two-panel post-processing and regime tagging.

This script reads the metadata file `HRL_historic_experiments.csv` together with
dataset CSV files (`<Key>.csv`) and generates two figures:

Figure 1
--------
Nu/Pr_p versus Ra_D/Pr_p for all available datasets.

What is shown:
- Point color represents the dataset-constant confinement parameter Gamma,
  grouped into three discrete bins.
- Marker shape identifies the dataset source / author.
- The Elder reference scaling
      Nu/Pr_p = (1 / 4 pi^2) (Ra_D / Pr_p)
  is plotted as a dotted line.
- A Forchheimer asymptote
      Nu/Pr_p = C (Ra_D / Pr_p)^(1/2)
  is plotted as a dashed line, with C chosen so both relations intersect at x = 1.
- shaded envelopes are based on the uncertainty model
- tagging uses zone membership or a fixed relative tolerance band
- Additional regime tags are applied:
    * Darcy: point lies in the Elder zone or within the Elder tolerance band
    * Forchheimer: point lies in the Forchheimer zone or within the Forchheimer
      tolerance band
    * Darcy takes precedence over Forchheimer if both apply
    * Explicit RB-tagged points are highlighted with a red rim
    * Explicit Ra^0.30-type points are highlighted with an orange rim
    * All Keene-Goldstein points are additionally rimmed in red

Figure 2
--------
Gamma versus Ra_f for the same datasets.

What is shown:
- Each point is placed at its computed Ra_f and dataset Gamma.
- Iso-Lambda lines based on the RB reference scaling are plotted.
- The onset relation Ra_c(Gamma) and the shifted line 5 Ra_c(Gamma) are shown.
- Point marker shape again identifies the dataset source / author.
- Point face color represents the regime assigned in Figure 1:
    * black      = Darcy
    * green      = Forchheimer
    * red        = RB-tagged
    * orange     = explicit Ra^0.30-type
    * grey       = unclassified / other

Outputs
-------
The script creates the directory `Figures & Files` if it does not already exist
and saves the following files there:
- Fig_all_Gamma_binned_with_regimes.svg
- Fig_Gamma_vs_Raf_regime_isoLambda.svg
- tag_RB_points.csv
- tag_Darcy_points.csv
- tag_Forchheimer_points.csv

Notes
-----
- This version is intended to run with standard Matplotlib mathtext and does not
  require a full LaTeX installation.
- If a dataset or required metadata field is missing, that dataset is skipped.
"""

import pandas as pd
import numpy as np
import matplotlib.pyplot as plt
from pathlib import Path
import matplotlib as mpl
from matplotlib.colors import ListedColormap, BoundaryNorm
import re

# ── Matplotlib (LaTeX) ─────────────────────────────────────────────
mpl.rcParams.update({
    "text.usetex": False,
    "font.family": "serif",
    "axes.labelsize": 16,
    "axes.titlesize": 16,
    "xtick.labelsize": 14,
    "ytick.labelsize": 14,
    "legend.fontsize": 10
})

# ── Controls ──────────────────────────────────────────────────────
EXCLUDE_META_PREFIXES = ()

RA_D_TARGET = 40.0
RA_D_ACCEPT_MIN = 0.0
RA_D_ACCEPT_MAX = 200.0

# axis limits
X_LIM = (1e-4, 5e4)
Y_LIM = (1e-5, 2.0)

# Regime tagging controls
RB_ALPHA0 = 0.30
RB_ALPHA_TOL = 0.03333   
RB_ALPHA_MIN = RB_ALPHA0 - RB_ALPHA_TOL
RB_ALPHA_MAX = RB_ALPHA0 + RB_ALPHA_TOL
RB_MIN_TAIL_POINTS = 4

BAND_TOL = 0.2 # +/- 20%

# -----------------------------
# uncertainty model
# -----------------------------
SIG_RAF = 0.05   # 5%
SIG_K   = 0.05   # 5% for kf/km
SIG_DA  = 0.15   # 15% Darcy/Da-type uncertainty
SIG_NU  = 0.05   # 5%

# How Da-type uncertainty enters x and y (your statement)
DA_EXP_X = 1.5
DA_EXP_Y = 0.5

# Relative uncertainties for x and y
sig_x = np.sqrt(SIG_RAF**2 + SIG_K**2 + (DA_EXP_X * SIG_DA)**2)
sig_y = np.sqrt(SIG_NU**2 + (DA_EXP_Y * SIG_DA)**2)

def band_factor(p, nsig=1.0):
    """Multiplicative factor exp(±nsig*sigma_eta) for y=A x^p."""
    sigma_eta = np.sqrt(sig_y**2 + (p * sig_x)**2)
    return np.exp(nsig * sigma_eta)


# ── Explicit RB point selection (by largest x = Ra_D/Pr_p) ─────────
RB_RULES = {
    "Dataset_S27": 6,
    "Dataset_S28": 6,
    "Dataset_S29": 9,
    "Dataset_S30": 4,
}
RB_ALL_KEYS = {"Dataset_S20"}  # entire dataset is RB

# ── Explicit Ra^0.30-type selection, check Eyeballing (last N points, by largest x = Ra_D/Pr_p) ──
RA030_RULES = {
    "Dataset_S43": 5,
    "Dataset_S46": 4,
    "Dataset_S47": 5,
    "Dataset_S48": 5,
    "Dataset_S51": 5,
    "Dataset_S52": 5,
    "Dataset_S21": 8,
}


# ── Escape TeX specials ────────────────────────────────────────────
def latex_escape_text(s: str) -> str:
    if not isinstance(s, str):
        return s
    s = s.strip()
    s = re.sub(r'(?<!\\)&', r'\\&', s)
    s = re.sub(r'(?<!\\)%', r'\\%', s)
    s = re.sub(r'(?<!\\)_', r'\\_', s)
    s = re.sub(r'(?<!\\)#', r'\\#', s)
    s = re.sub(r'(?<!\\){', r'\\{', s)
    s = re.sub(r'(?<!\\)}', r'\\}', s)
    return s

# ── Paths ──────────────────────────────────────────────────────────
meta_file  = Path("Datasets_meta.csv")
data_dir   = Path("./")
out_dir    = Path("Figures & Files")
out_dir.mkdir(parents=True, exist_ok=True)

# ── Load metadata ──────────────────────────────────────────────────
meta = pd.read_csv(meta_file)
meta.columns = meta.columns.str.strip()

for c in ["Pr_p", "Da",  "km_over_kf"]:
    if c in meta.columns:
        meta[c] = pd.to_numeric(meta[c].astype(str).str.replace(",", "", regex=False), errors="coerce")

meta = meta.dropna(subset=["Pr_p", "Key", "Name"])
meta["Key"] = meta["Key"].astype(str).str.strip()

# ── Author markers ────────────────────────────────────────────────
marker_cycle = ["s", "D", "P", "<", "v", "X", ">", "*", "h", "o"]
authors = meta["Name"].dropna().unique()
author_marker = {a: marker_cycle[i % len(marker_cycle)] for i, a in enumerate(authors)}

# ──────────────────────────────────────────────────────────────────
# Helpers: metadata access + onset inversion for Gamma
# ──────────────────────────────────────────────────────────────────
def clean_label(s: str) -> str:
    return s.strip() if isinstance(s, str) else s

def meta_get(row, candidates, *, positive=True):
    for c in candidates:
        if c in row and pd.notna(row[c]):
            v = float(row[c])
            if (not positive) or (np.isfinite(v) and (v > 0)):
                return v
    raise KeyError(f"Missing/invalid {candidates} for Key={row.get('Key','?')}")

def kf_over_km_from_meta(row):
    km_over_kf = meta_get(row, ["km_over_kf", "k_m_over_k_f", "km/kf"], positive=True)
    return 1.0 / km_over_kf


def get_Da_from_meta(row) -> float:
    """Correct Da (already updated) from meta."""
    return float(meta_get(row, ["Da"], positive=True))

def compute_Raf(Ra_D, kf_km, Da):
    Ra_D = np.asarray(Ra_D, float)
    return Ra_D / (kf_km * Da)

def get_Ra_star(df):
    if "Ra_D" not in df.columns:
        return None
    return pd.to_numeric(df["Ra_D"], errors="coerce").to_numpy(dtype=float)

def get_Nu_mix(df, pr_p):
    if "Nu" in df.columns:
        return pd.to_numeric(df["Nu"], errors="coerce").to_numpy(dtype=float)
    if "Nu/Pr_p" in df.columns:
        return pd.to_numeric(df["Nu/Pr_p"], errors="coerce").to_numpy(dtype=float) * pr_p
    return None

# ──────────────────────────────────────────────────────────────────
# Power-law fit: y = A x^alpha (in log space)
# ──────────────────────────────────────────────────────────────────
def fit_powerlaw_alpha(x, y):
    x = np.asarray(x, float)
    y = np.asarray(y, float)
    m = np.isfinite(x) & np.isfinite(y) & (x > 0) & (y > 0)
    if np.sum(m) < 2:
        return np.nan, np.nan
    lx = np.log(x[m])
    ly = np.log(y[m])
    vx = np.var(lx)
    if vx <= 0:
        return np.nan, np.nan
    alpha = np.cov(lx, ly, bias=True)[0, 1] / vx
    logA = np.mean(ly) - alpha * np.mean(lx)
    return alpha, logA

# ──────────────────────────────────────────────────────────────────
# PASS 1 (SIMPLIFIED): Gamma comes directly from meta["Gamma"]
# Also keep C_bar for compatibility (if later code still references it)
# ──────────────────────────────────────────────────────────────────
gamma_map = {}
skipped_gamma = []

# Make sure Gamma is numeric (meta columns already stripped above)
if "Gamma" not in meta.columns:
    raise KeyError("Missing required column 'Gamma' in meta file.")

meta["Gamma"] = pd.to_numeric(
    meta["Gamma"].astype(str).str.replace(",", "", regex=False),
    errors="coerce"
)

for _, row in meta.iterrows():
    key = str(row.get("Key", "")).strip()
    if not key or key.startswith(EXCLUDE_META_PREFIXES):
        continue

    # Require dataset file to exist (keeps behavior consistent with old code)
    file = data_dir / f"{key}.csv"
    if not file.exists():
        continue

    Gamma = row.get("Gamma", np.nan)
    if not np.isfinite(Gamma) or Gamma <= 0:
        skipped_gamma.append((key, "missing/invalid Gamma in meta"))
        continue

    gamma_map[key] = float(Gamma)

    # Keep C_bar computation for compatibility (even if you no longer need fallback)
    try:
        Da = get_Da_from_meta(row)
        if np.isfinite(Da) and Da > 0:
            c_list.append(float(Gamma) / np.sqrt(float(Da)))
    except Exception as e:
        skipped_gamma.append((key, f"Da exception: {e}"))


print(f"\n[Gamma] read from meta for N={len(gamma_map)} datasets.")

# (optional) if you still want to see which ones are missing Gamma:
# for k, why in skipped_gamma:
#     print(f"  {k}: {why}")


# ─────────────────────────────────────────────────────
# DISCRETE Gamma bins (dark blue → blue → turquoise)
# ─────────────────────────────────────────────────────
from matplotlib.colors import ListedColormap, BoundaryNorm

def log10_gamma_val(Gamma):
    if not np.isfinite(Gamma) or Gamma <= 0:
        return np.nan
    return np.log10(Gamma)

# log10(Gamma) bin edges
# bins: [1e-4,1e-3], [1e-3,1e-2], [1e-2,1e-1]
log_edges = [-4, -3, -2, -1]

gamma_cmap = ListedColormap([
    "#0b1a4a",   # dark blue   1e-4 .. 1e-3
    "#1f4ed8",   # blue        1e-3 .. 1e-2
    "#a6c8ff"    # light blue   1e-2 .. 1e-1
])

gamma_norm = BoundaryNorm(
    boundaries=log_edges,
    ncolors=gamma_cmap.N,
    clip=True     # important: values >1e-1 stay turquoise
)
# ──────────────────────────────────────────────────────────────────
# Theory: Elder + Forchheimer (intersect at x=1)
# x = Ra_D/Pr_p, y = Nu/Pr_p
# Elder: y = (1/(4 pi^2)) x
# Forch: y = C sqrt(x), choose C so Forch(1)=Elder(1)
# ──────────────────────────────────────────────────────────────────
K_ELDER = 1.0 / (4.0 * np.pi**2)
C_FORCH = K_ELDER

def elder_y(x):
    return K_ELDER * x

def forch_y(x):
    return C_FORCH * np.sqrt(x)

def in_band(y, yref, tol=BAND_TOL):
    return np.isfinite(y) & np.isfinite(yref) & (y > 0) & (yref > 0) & (np.abs(y - yref) / yref <= tol)

# ──────────────────────────────────────────────────────────────────
# Collect tagged points for later
# ──────────────────────────────────────────────────────────────────
rb_rows = []
darcy_rows = []
forch_rows = []

def append_rows(store, key, author, Gamma, x, y, Ra_D, Nu, pr_p, regime):
    for xi, yi, rdi, nui in zip(x, y, Ra_D, Nu):
        store.append({
            "Key": key,
            "Name": author,
            "Gamma": Gamma,
            "Pr_p": pr_p,
            "Ra_D": rdi,
            "Nu": nui,
            "x_RaD_over_Prp": xi,
            "y_Nu_over_Prp": yi,
            "Regime": regime
        })

# ──────────────────────────────────────────────────────────────────
# PLOT
# ──────────────────────────────────────────────────────────────────

fig, ax = plt.subplots(figsize=(9, 7))

# Keep only RB in legend for rims
first_label = {"RB": True, "KG": True, "RA030": True}


# Precompute xx once
xx = np.logspace(np.log10(X_LIM[0]), np.log10(X_LIM[1]), 400)
m_lo = xx < 1.0
m_hi = ~m_lo

# --- Elder line ---
ax.plot(xx, elder_y(xx), "k:", lw=2.0,
        label=r"Elder: $Nu/Pr_p=\frac{1}{4\pi^2}\,(Ra_D/Pr_p)$")

# 1) ONLY LOWER tolerance strip (below Elder): y_ref*(1-tol) -> y_ref, only for x<1

# Elder band (p=1)
fE = band_factor(p=1.0, nsig=1.0)   # use 2.0 for ~95%
yE = elder_y(xx)
ax.fill_between(xx[m_lo], yE[m_lo]/fE, yE[m_lo]*fE, color="black", alpha=0.12, linewidth=0)
# 2) Darcy ZONE: x<1, everything ABOVE Elder line
ax.fill_between(xx[m_lo],
                elder_y(xx[m_lo]),
                Y_LIM[1],
                color="black", alpha=0.08, linewidth=0)
# --- Forchheimer line ---
ax.plot(xx, forch_y(xx), "k--", lw=2.0,
        label=rf"Forchheimer: $Nu/Pr_p={C_FORCH:.3g}\,(Ra_D/Pr_p)^{{1/2}}$")

# Forch band (p=0.5)
fF = band_factor(p=0.5, nsig=1.0)   # use 2.0 for ~95%
yF = forch_y(xx)
ax.fill_between(xx[m_hi], yF[m_hi]/fF, yF[m_hi]*fF, color="tab:green", alpha=0.10, linewidth=0)
# 2) Forchheimer ZONE: x>=1, everything ABOVE Forch line
ax.fill_between(xx[m_hi],
                forch_y(xx[m_hi]),
                Y_LIM[1],
                color="tab:green", alpha=0.08, linewidth=0)
for _, row in meta.iterrows():
    key = row["Key"]
    if key.startswith(EXCLUDE_META_PREFIXES):
        continue

    file = data_dir / f"{key}.csv"
    if not file.exists():
        continue

    pr_p = float(row["Pr_p"])
    author = str(row.get("Name", "Unknown"))

    try:
        
        
        Da = get_Da_from_meta(row)   # for Gamma/C_bar logic
        # Gamma: force Keene_Goldstein to use Gamma = C_bar*sqrt(Da)
        
        # Gamma: read directly from meta-derived gamma_map (includes Keene_Goldstein now)
        if key in gamma_map:
            Gamma = gamma_map[key]
        else:
            continue

        df = pd.read_csv(file)
        df.columns = df.columns.str.strip()

        Ra_star = get_Ra_star(df)
        Nu_mix = get_Nu_mix(df, pr_p)
        if Ra_star is None or Nu_mix is None:
            continue

        m = np.isfinite(Ra_star) & np.isfinite(Nu_mix) & (Ra_star > 0) & (Nu_mix > 0)
        if not np.any(m):
            continue


        Ra_D = Ra_star[m]
        Nu = Nu_mix[m]

        x = Ra_D / pr_p
        y = Nu / pr_p

        mxy = np.isfinite(x) & np.isfinite(y) & (x > 0) & (y > 0)
        if not np.any(mxy):
            continue

        x = x[mxy]; y = y[mxy]; Ra_D = Ra_D[mxy]; Nu = Nu[mxy]

        # Sort by Ra_D ascending
        order = np.argsort(Ra_D)
        x = x[order]; y = y[order]; Ra_D = Ra_D[order]; Nu = Nu[order]

        # ── Explicit Ra^0.30-type tagging (last N points) ──────────
        is_ra030 = np.zeros_like(x, dtype=bool)
        if key in RA030_RULES:
            n030 = int(RA030_RULES[key])
            n030 = min(n030, x.size)
            if n030 > 0:
                idx030 = np.argsort(x)[-n030:]   # last N by largest x (= Ra_D/Pr_p)
                is_ra030[idx030] = True

        # Base scatter (colored by Gamma, regular black edge only)
        logG = log10_gamma_val(Gamma)
        c = np.full(x.size, logG, dtype=float)

        ax.scatter(
            x, y,
            c=c, cmap=gamma_cmap, norm=gamma_norm,
            s=40, marker=author_marker.get(author, "o"),
            edgecolors="black", linewidth=0.25,
            alpha=0.85,
            label=clean_label(author)
        )

        # ── Regime tagging masks (stored, but not rimmed except RB) ─

        # ── Regime tagging masks (stored, but not rimmed except RB) ─
        # Requirement: point must be in the ZONE (above line) AND in the BAND (not too far above)
        
        # Darcy/Forch tagging: BAND OR ZONE
        zone_darcy = (x < 1.0)  & np.isfinite(y) & (y >= elder_y(x))
        band_darcy = (x < 1.0)  & in_band(y, elder_y(x), BAND_TOL)
        is_darcy   = zone_darcy | band_darcy

        zone_forch = (x >= 1.0) & np.isfinite(y) & (y >= forch_y(x))
        band_forch = (x >= 1.0) & in_band(y, forch_y(x), BAND_TOL)
        is_forch   = zone_forch | band_forch

        # Precedence: Darcy overrides Forch
        is_forch_eff = is_forch & (~is_darcy)
        
        # ── Explicit RB tagging ───────────────────────────────────
        is_rb = np.zeros_like(x, dtype=bool)

        if key in RB_ALL_KEYS:
            is_rb[:] = True
        elif key in RB_RULES:
            n_rb = int(RB_RULES[key])
            n_rb = min(n_rb, x.size)
            if n_rb > 0:
                # "largest N" w.r.t. Rayleigh number → largest x = Ra_D/Pr_p
                idx_rb = np.argsort(x)[-n_rb:]
                is_rb[idx_rb] = True

        # Precedence: Darcy overrides Forchheimer
        is_forch_eff = is_forch & (~is_darcy)

        # Store tagged rows for later
        if np.any(is_rb):
            append_rows(rb_rows, key, author, Gamma, x[is_rb], y[is_rb], Ra_D[is_rb], Nu[is_rb], pr_p, "RB")
        if np.any(is_darcy):
            append_rows(darcy_rows, key, author, Gamma, x[is_darcy], y[is_darcy], Ra_D[is_darcy], Nu[is_darcy], pr_p, "Darcy")
        if np.any(is_forch_eff):
            append_rows(forch_rows, key, author, Gamma, x[is_forch_eff], y[is_forch_eff], Ra_D[is_forch_eff], Nu[is_forch_eff], pr_p, "Forchheimer")

        # ── Red rims for RB tail ────────────────────────────────
        if np.any(is_rb):
            ax.scatter(
                x[is_rb], y[is_rb],
                s=40, facecolors="none",
                edgecolors="tab:red", linewidth=1.2,
                marker=author_marker.get(author, "o"),
                alpha=0.95
            )
            first_label["RB"] = False

        # ── Red rims for ALL Keene_Goldstein points ─────────────
        if key == "Dataset_S20":
            ax.scatter(
                x, y,
                s=45, facecolors="none",
                edgecolors="tab:red", linewidth=1.0,
                marker=author_marker.get(author, "o"),
                alpha=0.95,
            )
            first_label["KG"] = False

        # ── ORANGE rims for explicit Ra^0.30-type points ───────────
        if np.any(is_ra030):
            ax.scatter(
                x[is_ra030], y[is_ra030],
                s=48, facecolors="none",
                edgecolors="tab:orange", linewidth=1.4,
                marker=author_marker.get(author, "o"),
                alpha=0.95,
            )
            first_label["RA030"] = False

    except Exception as e:
        print(f"[WARN] {key}: {e}")

# ──────────────────────────────────────────────────────────────────
# RB fit through explicitly-tagged RB points (EXCLUDING Keene)
# ──────────────────────────────────────────────────────────────────

if rb_rows:
    rb_df = pd.DataFrame(rb_rows)

    # exclude Keene: Keene has its own fit already
    rb_df2 = rb_df[rb_df["Key"] != "Dataset_S20"].copy()

    if len(rb_df2) >= 1:
        xrb = rb_df2["x_RaD_over_Prp"].to_numpy(dtype=float)
        yrb = rb_df2["y_Nu_over_Prp"].to_numpy(dtype=float)

        m = np.isfinite(xrb) & np.isfinite(yrb) & (xrb > 0) & (yrb > 0)
        xrb = xrb[m]; yrb = yrb[m]

        if xrb.size >= 1:
            # anchor at the LOWEST RB point in x
            i0 = int(np.argmin(xrb))
            x0 = float(xrb[i0])
            y0 = float(yrb[i0])

            alpha_ref = 0.3
            A_ref = y0 / (x0 ** alpha_ref)

            # draw only up to the largest selected RB x
            x_max = float(np.max(xrb))
            mref = (xx >= x0) & (xx <= x_max)

            ax.plot(
                xx[mref], A_ref * xx[mref]**alpha_ref,
                "k:", lw=2.5,
                label=rf"RB ref.: $A\,x^{{0.30}}$ (anchored at lowest RB point)"
            )

# ──────────────────────────────────────────────────────────────────
# Fit through Keene_Goldstein and label it
# ──────────────────────────────────────────────────────────────────
def load_dataset_xy(key):
    row = meta.loc[meta["Key"] == key]
    if row.empty:
        return None
    row = row.iloc[0]
    pr_p = float(row["Pr_p"])
    file = data_dir / f"{key}.csv"
    if not file.exists():
        return None
    df = pd.read_csv(file)
    df.columns = df.columns.str.strip()
    Ra_D = get_Ra_star(df)
    Nu = get_Nu_mix(df, pr_p)
    if Ra_D is None or Nu is None:
        return None
    m = np.isfinite(Ra_D) & np.isfinite(Nu) & (Ra_D > 0) & (Nu > 0)
    if not np.any(m):
        return None
    Ra_D = Ra_D[m]; Nu = Nu[m]
    x = Ra_D / pr_p
    y = Nu / pr_p
    mxy = np.isfinite(x) & np.isfinite(y) & (x > 0) & (y > 0)
    x = x[mxy]; y = y[mxy]
    if x.size < 3:
        return None
    o = np.argsort(x)
    return x[o], y[o]

kg = load_dataset_xy("Dataset_S20")
if kg is not None:
    xkg, ykg = kg
    alpha_kg, logA_kg = fit_powerlaw_alpha(xkg, ykg)
    if np.isfinite(alpha_kg) and np.isfinite(logA_kg):
        A_kg = np.exp(logA_kg)
        
        # Plot KG fit ONLY over the dataset x-range, black dashed
        xmin_kg = np.nanmin(xkg)
        xmax_kg = np.nanmax(xkg)
        mkg = (xx >= xmin_kg) & (xx <= xmax_kg)
        ax.plot(xx[mkg], A_kg * xx[mkg]**alpha_kg,
                "k--", lw=2.5,
                label=rf"Keene\&Goldstein fit: $A\,x^{{\alpha}}$, $\alpha=0.30$")
# ──────────────────────────────────────────────────────────────────
# Axes, labels, colorbar, legend
# ──────────────────────────────────────────────────────────────────
ax.set_xscale("log")
ax.set_yscale("log")
ax.set_xlabel(r"$Ra_D/Pr_p$")
ax.set_ylabel(r"$Nu/Pr_p$")
ax.set_title(r"Historic HRL Experiments (ALL data), colored by $\Gamma$")
ax.grid(True, which="both", ls="--", alpha=0.3)
ax.set_xlim(*X_LIM)
ax.set_ylim(*Y_LIM)

sm = plt.cm.ScalarMappable(cmap=gamma_cmap, norm=gamma_norm)
sm.set_array([])


cbar = fig.colorbar(sm, ax=ax, orientation="vertical", pad=0.02, fraction=0.045)
cbar.set_label(r"$\Gamma$ bins")

cbar.set_ticks([-3.5, -2.5, -1.5])
cbar.set_ticklabels([
    r"$10^{-4}\!-\!10^{-3}$",
    r"$10^{-3}\!-\!10^{-2}$",
    r"$10^{-2}\!-\!10^{-1}$"
])# Legend: dedupe authors + keep theory/regime entries
handles, labels = ax.get_legend_handles_labels()
unique = {}
for h, l in zip(handles, labels):
    if l is None:
        continue
    if l not in unique:
        unique[l] = h
ax.legend(unique.values(), unique.keys(), loc="best", frameon=False, fontsize=8)

plt.tight_layout()
fig.savefig(out_dir / "Fig_all_Gamma_binned_with_regimes.svg", bbox_inches="tight")
plt.show()
print(f"Saved: {out_dir / 'Fig_all_Gamma_binned_with_regimes.svg'}")
# ──────────────────────────────────────────────────────────────────
# Save tagged points for later
# ──────────────────────────────────────────────────────────────────
if rb_rows:
    pd.DataFrame(rb_rows).to_csv(out_dir / "tag_RB_points.csv", index=False)
    print(f"Saved: {out_dir / 'tag_RB_points.csv'}")

if darcy_rows:
    pd.DataFrame(darcy_rows).to_csv(out_dir / "tag_Darcy_points.csv", index=False)
    print(out_dir / "Saved: tag_Darcy_points.csv")

if forch_rows:
    pd.DataFrame(forch_rows).to_csv(out_dir / "tag_Forchheimer_points.csv", index=False)
    print(out_dir / "Saved: tag_Forchheimer_points.csv")

# ============================================================
# PLOT 2: Gamma vs Ra_f with iso-Lambda lines + onset + regime colors
# ============================================================

# RB reference scaling for iso-Lambda lines:
RB_A     = 0.14
RB_ALPHA = 0.297
RB_BETA  = -0.03
PR_REF_DEFAULT = 1.0

# High-Ra branch (>=1e10):
RB_A2     = 0.075
RB_ALPHA2 = 0.322
RB_BETA2  = 0.0

R_SWITCH = 1e10  # transition center
TRANS_W  = 0.25  # smoothness in decades (smaller = sharper)

# Plot ranges
Raf_min, Raf_max = 1e5, 1e12
Gamma_min, Gamma_max = 1e-5, 1e-1

def scaling_rb_ref(Ra, Pr):
    """
    Smoothly transitions from:
      Nu ~ 0.14 * Ra^0.297 * Pr^-0.03   (below ~1e10)
    to:
      Nu ~ 0.075 * Ra^0.322            (above ~1e10)
    using a tanh blend in log10-space.
    """
    Ra = np.asarray(Ra, float)
    Pr = float(Pr) if np.isfinite(Pr) and Pr > 0 else PR_REF_DEFAULT

    s1 = RB_A  * (Ra**RB_ALPHA)  * (Pr**RB_BETA)
    s2 = RB_A2 * (Ra**RB_ALPHA2) * (Pr**RB_BETA2)

    lr = np.log10(np.clip(Ra, 1e-300, np.inf))
    l0 = np.log10(R_SWITCH)
    w = 0.5 * (1.0 + np.tanh((lr - l0) / TRANS_W))  # 0->1
    return (1.0 - w) * s1 + w * s2

def Gamma_isoLambda(Ra, Lambda_iso, Pr_ref=PR_REF_DEFAULT):
    Sc = scaling_rb_ref(Ra, Pr_ref)
    return 1.0 / (2.0 * Lambda_iso * Sc)

# --- Make second figure ---
fig2, ax1 = plt.subplots(figsize=(9, 9))

# Iso-Lambda lines
Ra_line = np.logspace(np.log10(Raf_min), np.log10(Raf_max), 500)
for Lambda0 in [0.5, 1.0, 2.0, 1/6, 1/20]:
    Gam_iso = Gamma_isoLambda(Ra_line, Lambda0, PR_REF_DEFAULT)
    mv = np.isfinite(Gam_iso) & (Gam_iso > 0)
    mv = mv & (Gam_iso >= Gamma_min) & (Gam_iso <= Gamma_max)
    if np.any(mv):
        ax1.plot(
            Ra_line[mv], Gam_iso[mv],
            lw=1.5, ls=":", alpha=0.9,
            label=rf"$\Lambda={Lambda0:g}$ (RB ref.)"
        )

# Onset curve Ra_c(Gamma) (here Ra_c is Ra_f)
Gamma_line = np.logspace(np.log10(Gamma_min), np.log10(Gamma_max), 600)
Ra_onset = (2.0*np.pi)**4 * (1.0 + 1.0/(4.0*Gamma_line**2))
ax1.plot(Ra_onset, Gamma_line, lw=2.0, ls="--", alpha=0.9, label=r"$Ra_c(\Gamma)$")

ax1.plot(5.0 * Ra_onset, Gamma_line,
         lw=2.0, ls="--", alpha=0.9,
         label=r"$5\,Ra_c(\Gamma)$ [Chong 2016]")

# --- Plot all datasets with regime coloring ---

# Colors: RB red, Ra^0.30-type orange, Darcy black, Forchheimer green, other grey
COL_RB    = "tab:red"        
COL_RA030 = "tab:orange"     
COL_DARCY = "black"
COL_FORCH = "tab:green"
COL_OTHER = "0.7"

for _, row in meta.iterrows():
    key = row["Key"]
    if key.startswith(EXCLUDE_META_PREFIXES):
        continue

    file = data_dir / f"{key}.csv"
    if not file.exists():
        continue

    pr_p = float(row["Pr_p"])
    author = str(row.get("Name", "Unknown"))

    try:
        # Gamma inferred or fallback (same as plot 1)
        
        Da = get_Da_from_meta(row)   # for Gamma/C_bar logic

        if key in gamma_map:
            Gamma = gamma_map[key]
        elif ENABLE_FALLBACK_GAMMA and (key in FALLBACK_KEYS) and np.isfinite(C_bar) and C_bar > 0:
            Gamma = np.sqrt(Da) * C_bar
        else:
            continue

        # read dataset
        df = pd.read_csv(file)
        df.columns = df.columns.str.strip()

        Ra_D = get_Ra_star(df)
        Nu_mix = get_Nu_mix(df, pr_p)
        if Ra_D is None or Nu_mix is None:
            continue

        m = np.isfinite(Ra_D) & np.isfinite(Nu_mix) & (Ra_D > 0) & (Nu_mix > 0)
        if not np.any(m):
            continue
        Ra_D = Ra_D[m]
        Nu   = Nu_mix[m]

        # --- compute regime tags exactly as in plot 1 (using x=Ra_D/Prp, y=Nu/Prp) ---
        x1 = Ra_D / pr_p
        y1 = Nu   / pr_p

        mxy = np.isfinite(x1) & np.isfinite(y1) & (x1 > 0) & (y1 > 0)
        if not np.any(mxy):
            continue
        x1 = x1[mxy]; y1 = y1[mxy]
        Ra_D = Ra_D[mxy]; Nu = Nu[mxy]

        # sort by Ra_D ascending for RB tail
        order = np.argsort(Ra_D)
        x1 = x1[order]; y1 = y1[order]
        Ra_D = Ra_D[order]; Nu = Nu[order]

        # ── Explicit Ra^0.30-type mask (last N points) ─────────────
        is_ra030 = np.zeros_like(x1, dtype=bool)
        if key in RA030_RULES:
            n030 = int(RA030_RULES[key])
            n030 = min(n030, x1.size)
            if n030 > 0:
                idx030 = np.argsort(x1)[-n030:]
                is_ra030[idx030] = True
        
        # Darcy / Forch masks: BAND OR ZONE (so plot2 matches plot1 intent)
        zone_darcy = (x1 < 1.0)  & np.isfinite(y1) & (y1 >= elder_y(x1))
        band_darcy = (x1 < 1.0)  & in_band(y1, elder_y(x1), BAND_TOL)
        is_darcy   = zone_darcy | band_darcy

        zone_forch = (x1 >= 1.0) & np.isfinite(y1) & (y1 >= forch_y(x1))
        band_forch = (x1 >= 1.0) & in_band(y1, forch_y(x1), BAND_TOL)
        is_forch   = zone_forch | band_forch

        # ── Explicit RB tagging (same rule as plot 1) ─────────────
        is_rb = np.zeros_like(x1, dtype=bool)
        if key in RB_ALL_KEYS:
            is_rb[:] = True
        elif key in RB_RULES:
            n_rb = int(RB_RULES[key])
            n_rb = min(n_rb, x1.size)
            if n_rb > 0:
                idx_rb = np.argsort(x1)[-n_rb:]
                is_rb[idx_rb] = True

        # precedence: Darcy overrides Forch
        is_forch_eff = is_forch & (~is_darcy)

        # --- now compute Ra_f for plot 2 ---

        kf_km = kf_over_km_from_meta(row)
        Raf = compute_Raf(Ra_D, kf_km, Da)

        # build per-point facecolors (default white)
        face = np.full(Raf.size, COL_OTHER, dtype=object)

        # Keene_Goldstein: ALL points are "RB-type" (now red), no regime coloring
        if key == "Dataset_S20":
            face[:] = COL_RB
        else:
            # regime coloring
            face[is_forch_eff] = COL_FORCH
            face[is_darcy]     = COL_DARCY
            face[is_rb]        = COL_RB  # RB is red now
            face[is_ra030]     = COL_RA030       

        # scatter: y is constant Gamma, x is Raf
        # alpha per point: grey very transparent, regimes solid
        alpha_arr = np.full(Raf.size, 0.25)   # default = grey / other
        alpha_arr[face == COL_DARCY] = 0.85
        alpha_arr[face == COL_FORCH] = 0.85
        alpha_arr[face == COL_RB]    = 0.95
        alpha_arr[face == COL_RA030] = 0.95

        ax1.scatter(
            Raf, np.full_like(Raf, Gamma, dtype=float),
            s=45,
            marker=author_marker.get(author, "o"),
            facecolors=face,
            edgecolors="black",
            linewidth=0.25,
            alpha=alpha_arr,
            label=latex_escape_text(author)
        )


    except Exception as e:
        print(f"[WARN plot2] {key}: {e}")

ax1.set_xscale("log")
ax1.set_yscale("log")
ax1.set_xlabel(r"$Ra_f$")
ax1.set_ylabel(r"$\Gamma$")
ax1.set_title(r"Historic HRL Experiments: $\Gamma$ vs $Ra_f$ (colored by regime)")
ax1.grid(True, which="both", ls="--", alpha=0.3)
ax1.set_xlim(Raf_min, Raf_max)
ax1.set_ylim(Gamma_min, Gamma_max)

# Legend: dedupe (authors + lines)
handles, labels = ax1.get_legend_handles_labels()
unique = {}
for h, l in zip(handles, labels):
    if l is None:
        continue
    if l not in unique:
        unique[l] = h
ax1.legend(unique.values(), unique.keys(), loc="best", frameon=False, fontsize=8)

plt.tight_layout()
fig2.savefig(out_dir / "Fig_Gamma_vs_Raf_regime_isoLambda.svg", bbox_inches="tight")
plt.show()

print(f"Saved: {out_dir / 'Fig_Gamma_vs_Raf_regime_isoLambda.svg'}")
