# Supplementary material for: Dynamic confinement controls the porous-to-free convection transition
Source: Proc Natl Acad Sci U S A. 2026 May 28;123(22):e2533675123. doi: 10.1073/pnas.2533675123 (PMC13229175; doi:10.1073/pnas.2533675123)
Supplement: Supplementary file 3 — Dataset S02 (CSV) [file pnas.2533675123.sd02.csv]

Ra_D	Nu
50.2	1.28
65.3	1.517360477
94.5	1.941628584
125	2.282481214
229	3.068982129
363	3.725404954
526	4.558433747
716	5.355604161
975	6.192326881
1360	7.37227357
1840	8.449442146
2700	10.0933099
3730	11.58610082
4670	12.89531321
6150	14.59118716
