# Supplementary material for: Dynamic confinement controls the porous-to-free convection transition
Source: Proc Natl Acad Sci U S A. 2026 May 28;123(22):e2533675123. doi: 10.1073/pnas.2533675123 (PMC13229175; doi:10.1073/pnas.2533675123)
Supplement: Supplementary file 4 — Dataset S03 (CSV) [file pnas.2533675123.sd03.csv]

Ra_D	Nu
37.6	1.00
45.5	1.22
64.4	1.71
79.5	2.14
96.7	2.53
141.0	3.32
183.0	3.85
245.0	4.49
317.0	5.23
406.0	5.84
490.0	6.53
711.0	7.93
882.0	8.88
1040.0	9.76
1490.0	11.80
1780.0	12.97
