# Supplementary material for: Dynamic confinement controls the porous-to-free convection transition
Source: Proc Natl Acad Sci U S A. 2026 May 28;123(22):e2533675123. doi: 10.1073/pnas.2533675123 (PMC13229175; doi:10.1073/pnas.2533675123)
Supplement: Supplementary file 5 — Dataset S04 (CSV) [file pnas.2533675123.sd04.csv]

Ra_D	Nu
48.6	1.320518108
66.6	1.961551106
86.7	2.723952141
106	3.338618932
132.5875879	3.97598058
167.8221977	3.531912768
224.690455	4.169868001
292.067667	4.917990217
380.3753144	5.775344995
478.3457043	6.915648665
581.0548245	7.72231959
686.9952412	8.648714958
861.5463109	9.714477599
1017.681567	10.71923556
1074.960922	11.03407377
1514.868374	13.50292615
