# Supplementary material for: Dynamic confinement controls the porous-to-free convection transition
Source: Proc Natl Acad Sci U S A. 2026 May 28;123(22):e2533675123. doi: 10.1073/pnas.2533675123 (PMC13229175; doi:10.1073/pnas.2533675123)
Supplement: Supplementary file 6 — Dataset S05 (CSV) [file pnas.2533675123.sd05.csv]

Ra_D	Nu
51.2	1.320518108
69.6	1.961551106
98.1	2.723952141
128	3.338618932
170	3.97598058
226	4.882639576
281	5.556059818
347	6.240641681
447	7.400015995
551	8.651852844
686	9.880120174
831	11.14306065
960	12.48114854
1090	13.50470999
1210	14.38695187
1660	16.91459611
1900	18.14537847
