# Supplementary material for: Dynamic confinement controls the porous-to-free convection transition
Source: Proc Natl Acad Sci U S A. 2026 May 28;123(22):e2533675123. doi: 10.1073/pnas.2533675123 (PMC13229175; doi:10.1073/pnas.2533675123)
Supplement: Supplementary file 7 — Dataset S06 (CSV) [file pnas.2533675123.sd06.csv]

Ra_D	Nu
52.4	1.231035765
67.7	1.72792948
83	2.335624149
93.9	2.811776038
123	3.473858783
162	4.252915326
214	5.299542832
274	6.41383218
341	7.434255166
439	8.746675799
565	10.16498598
708	12.02290747
880	13.66768258
1100	15.3796885
1270	16.82132078
1570	18.70101772
1860	20.35566775
