# Supplementary material for: Dynamic confinement controls the porous-to-free convection transition
Source: Proc Natl Acad Sci U S A. 2026 May 28;123(22):e2533675123. doi: 10.1073/pnas.2533675123 (PMC13229175; doi:10.1073/pnas.2533675123)
Supplement: Supplementary file 8 — Dataset S07 (CSV) [file pnas.2533675123.sd07.csv]

Ra_D	Nu
35.4	1
49.8	1.25
64.8	1.57
85.1	1.91
108.8	2.2
141.2	2.52
171.0	2.82
213.4	3.23
281.1	3.84
343.0	4.29
411.6	4.89
457.3	5.18
629.9	6.24
