# Supplementary material for: Dynamic confinement controls the porous-to-free convection transition
Source: Proc Natl Acad Sci U S A. 2026 May 28;123(22):e2533675123. doi: 10.1073/pnas.2533675123 (PMC13229175; doi:10.1073/pnas.2533675123)
Supplement: Supplementary file 9 — Dataset S08 (CSV) [file pnas.2533675123.sd08.csv]

Ra_D	Nu
36.6	1.34
56.0	1.95
73.3	2.55
87.9	2.97
105.0	3.34
