# Supplementary material for: Dynamic confinement controls the porous-to-free convection transition
Source: Proc Natl Acad Sci U S A. 2026 May 28;123(22):e2533675123. doi: 10.1073/pnas.2533675123 (PMC13229175; doi:10.1073/pnas.2533675123)
Supplement: Supplementary file 10 — Dataset S09 (CSV) [file pnas.2533675123.sd09.csv]

Ra_D	Nu
38.9	1.25
45.1	1.48
56.5	1.86
72.2	2.35
87.8	2.80
107.0	3.24
122.0	3.65
171.0	4.69
