# Supplementary material for: Dynamic confinement controls the porous-to-free convection transition
Source: Proc Natl Acad Sci U S A. 2026 May 28;123(22):e2533675123. doi: 10.1073/pnas.2533675123 (PMC13229175; doi:10.1073/pnas.2533675123)
Supplement: Supplementary file 11 — Dataset S10 (CSV) [file pnas.2533675123.sd10.csv]

Ra_D	Nu
41.8	1
54.9	1.36
69.6	1.71
89.5	2.11
116	2.53
143	2.84
174	3.17
216	3.56
260	3.95
332	4.48
400	5.06
438	5.28
484	5.68
735	7.12
