# Supplementary material for: Dynamic confinement controls the porous-to-free convection transition
Source: Proc Natl Acad Sci U S A. 2026 May 28;123(22):e2533675123. doi: 10.1073/pnas.2533675123 (PMC13229175; doi:10.1073/pnas.2533675123)
Supplement: Supplementary file 12 — Dataset S11 (CSV) [file pnas.2533675123.sd11.csv]

Ra_D	Nu
628.282536272046	12.4881946127291
488.988015868138	11.0102341926388
363.023393413799	8.42787656735041
289.959939449551	6.83411957226489
179.310647674682	4.80977102688112
155.716105291106	4.26354212911082
147.80503815902	4.33061455109555
110.906086740785	3.73880597574773
78.9691625926182	2.83192154245925
46.5692327484865	1.49462993638625
