# Supplementary material for: Dynamic confinement controls the porous-to-free convection transition
Source: Proc Natl Acad Sci U S A. 2026 May 28;123(22):e2533675123. doi: 10.1073/pnas.2533675123 (PMC13229175; doi:10.1073/pnas.2533675123)
Supplement: Supplementary file 13 — Dataset S12 (CSV) [file pnas.2533675123.sd12.csv]

Ra_D	Nu
174.70928797506	5.04142573258878
138.832819748223	4.2851051296154
99.8869194684377	3.17855264573662
71.4944299292582	2.3950216784658
62.0764663864867	1.94237361949936
45.3657164163162	1.41839094828765
