# Supplementary material for: Dynamic confinement controls the porous-to-free convection transition
Source: Proc Natl Acad Sci U S A. 2026 May 28;123(22):e2533675123. doi: 10.1073/pnas.2533675123 (PMC13229175; doi:10.1073/pnas.2533675123)
Supplement: Supplementary file 14 — Dataset S13 (CSV) [file pnas.2533675123.sd13.csv]

Ra_D	Nu
51.690299339477	1.48708361886598
55.0313815196635	1.51075962788626
63.7107617815735	1.84345214359537
84.0353966634339	2.26168621912248
105.205269068255	2.71711667592167
118.638545977299	2.98598584748865
133.089610002458	3.26431145044947
145.458198516481	3.5871451656665
146.972279185549	3.44017761095726
152.455268464167	3.64416377368519
181.152134123119	4.28695845342111
190.823639877458	3.94307641654553
225.573903998658	4.76148649450701
295.984061633745	5.81122147288769
300.68845980067	6.18787669869258
313.481944330892	5.96578487756929
346.232580297598	6.80042158600373
386.381462930257	7.39544083551302
420.071529464115	7.91695344893196
486.242545845173	8.83836135954278
499.048830391491	8.43223656304964
568.718020219637	9.66284593306369
618.34930845824	10.7300710951492
700.916914838432	11.4875147392917
770.055504954319	12.5578472513233
973.945471148756	13.446708954663
979.145829918836	14.2433102103192
1151.1488231037	15.0909412312037
1478.893660839	16.0751950743671
1616.23813597446	17.119143285473
1794.16482744311	18.0415973404091
2098.32218307884	18.9161537593081
