# Supplementary material for: Dynamic confinement controls the porous-to-free convection transition
Source: Proc Natl Acad Sci U S A. 2026 May 28;123(22):e2533675123. doi: 10.1073/pnas.2533675123 (PMC13229175; doi:10.1073/pnas.2533675123)
Supplement: Supplementary file 15 — Dataset S14 (CSV) [file pnas.2533675123.sd14.csv]

Ra_D	Nu
72.2023629355183	1.75902842734656
98.7791138818155	2.16955692248306
103.006230718446	2.37150116032263
133.063411533182	2.940038107352
166.569474871538	3.3696245423806
175.517706413587	3.66411620001485
176.401042944955	3.30015464485351
218.562115753296	4.1125044707869
258.338311803916	4.71296735682503
407.017941182677	6.87375184132075
586.703376236533	8.84105951074266
