# Supplementary material for: Dynamic confinement controls the porous-to-free convection transition
Source: Proc Natl Acad Sci U S A. 2026 May 28;123(22):e2533675123. doi: 10.1073/pnas.2533675123 (PMC13229175; doi:10.1073/pnas.2533675123)
Supplement: Supplementary file 16 — Dataset S15 (CSV) [file pnas.2533675123.sd15.csv]

Ra_D	Nu
49.3135582380682	1.39649399422262
66.4188679923268	1.74048417787023
96.7648663501272	2.49860997382218
158.93087843417	3.38703983256539
207.450025017016	4.09069998720428
282.346799589332	5.1790701734821
326.803672519275	5.60317090621793
370.459694518068	6.15767848019965
390.345685157251	6.55717853069282
