# Supplementary material for: Dynamic confinement controls the porous-to-free convection transition
Source: Proc Natl Acad Sci U S A. 2026 May 28;123(22):e2533675123. doi: 10.1073/pnas.2533675123 (PMC13229175; doi:10.1073/pnas.2533675123)
Supplement: Supplementary file 17 — Dataset S16 (CSV) [file pnas.2533675123.sd16.csv]

Ra_D	Nu
128.8993227865	2.26325919814514
103.505275389851	1.93384515807744
71.0559380928157	1.45704270028601
82.687249771377	1.71399258452975
57.355314306282	1.23848694661705
