# Supplementary material for: Dynamic confinement controls the porous-to-free convection transition
Source: Proc Natl Acad Sci U S A. 2026 May 28;123(22):e2533675123. doi: 10.1073/pnas.2533675123 (PMC13229175; doi:10.1073/pnas.2533675123)
Supplement: Supplementary file 18 — Dataset S17 (CSV) [file pnas.2533675123.sd17.csv]

Ra_D	Nu
183.948073201555	3.58851406044029
138.750848854369	3.13072985437399
112.583474437972	2.66114433858299
76.4835945949623	1.97376686670952
68.879756668407	1.6176658411702
50.0791101147213	1.22532651931799
