# Supplementary material for: Dynamic confinement controls the porous-to-free convection transition
Source: Proc Natl Acad Sci U S A. 2026 May 28;123(22):e2533675123. doi: 10.1073/pnas.2533675123 (PMC13229175; doi:10.1073/pnas.2533675123)
Supplement: Supplementary file 19 — Dataset S18 (CSV) [file pnas.2533675123.sd18.csv]

Ra_D	Nu
46.5394463476684	1.06379546068778
53.3029319481763	1.09222855844019
54.7164776900027	1.14493101975865
57.0445165224188	1.10383779382341
61.6999883048529	1.22574215346228
65.0062368948996	1.24523620254727
74.4593278301232	1.3331609524205
80.1248679448186	1.55988319498196
87.5617342632808	1.61829688145852
100.285920594158	1.6528812791216
105.120386091549	1.76933435216758
