# Supplementary material for: Dynamic confinement controls the porous-to-free convection transition
Source: Proc Natl Acad Sci U S A. 2026 May 28;123(22):e2533675123. doi: 10.1073/pnas.2533675123 (PMC13229175; doi:10.1073/pnas.2533675123)
Supplement: Supplementary file 20 — Dataset S19 (CSV) [file pnas.2533675123.sd19.csv]

Ra_D	Nu
42.3672082192492	1.05256273440666
44.1759062266658	1.09189522759993
52.4906813552826	1.27779276402221
55.601468945132	1.41145691681506
56.48186792138	1.45649923764323
72.9488938268901	1.62630220513225
76.4707970874422	1.80581401690477
86.2231911095647	1.84435890368543
89.9014895426603	1.88348697041428
