# Supplementary material for: Dynamic confinement controls the porous-to-free convection transition
Source: Proc Natl Acad Sci U S A. 2026 May 28;123(22):e2533675123. doi: 10.1073/pnas.2533675123 (PMC13229175; doi:10.1073/pnas.2533675123)
Supplement: Supplementary file 21 — Dataset S20 (CSV) [file pnas.2533675123.sd20.csv]

Ra_D	Nu
117.821882907467	3.02295291224147
169.918763550262	3.98200683115485
273.939203052325	6.97513844399937
417.615101404832	10.0031556009064
510.092676041428	11.4069587788424
579.827999577519	14.0482022346513
842.915331045894	16.1463399109454
1628.93147072415	19.6775893698961
