# Supplementary material for: Dynamic confinement controls the porous-to-free convection transition
Source: Proc Natl Acad Sci U S A. 2026 May 28;123(22):e2533675123. doi: 10.1073/pnas.2533675123 (PMC13229175; doi:10.1073/pnas.2533675123)
Supplement: Supplementary file 22 — Dataset S21 (CSV) [file pnas.2533675123.sd21.csv]

Ra_D	Nu
7460.09811624019	20.3205991043469
9082.69278743919	20.9235282953511
10021.8908304794	21.8616299963405
18486.5810928045	25.6757896779659
21078.3522130965	27.8255940220712
35625.1650499669	33.4048498351324
44332.6453595084	33.1615575575694
49998.3146841732	38.1024042994628
66437.327728353	43.4605520026269
73307.2956605042	42.8297985548506
100658.163588786	47.7930866096893
108664.420784918	43.7794036326358
136710.688072468	46.0778348126382
126638.01734674	51.4175182768393
173886.516366412	56.5432740962822
179684.626479185	52.9431190988872
193976.575413008	58.6481028691437
221171.592363127	61.2775774149623
266349.013210627	60.8312840938904
297121.769570462	67.8806561640636
338777.477444025	62.6361992304048
377918.289898772	73.028446717898
377918.289898772	67.3862716803095
386273.208419752	65.9246175587139
450164.579308472	67.8806561640636
450164.579308472	75.746937614401
460116.699863846	74.1039349552306
674620.958092647	79.1430345832182
638731.211858193	83.9091890474843
542117.051290794	78.5666245938894
572578.132632969	79.1430345832182
682037.363862416	85.1449177241913
906285.344858891	83.9091890474843
1103405.2417075	93.6329208823942
1022107.73795367	95.0118507318144
1140197.4279225	102.217159804217
1230887.67635192	100
1635592.88882331	115.742288059206
2035363.46824041	127.280509398106
1466195.33325409	106.022203330167
1373098.85301113	110.775685050971
1271930.66480829	106.022203330167
1314342.19966721	100.733657570639
1044704.22798476	100
