# Supplementary material for: Dynamic confinement controls the porous-to-free convection transition
Source: Proc Natl Acad Sci U S A. 2026 May 28;123(22):e2533675123. doi: 10.1073/pnas.2533675123 (PMC13229175; doi:10.1073/pnas.2533675123)
Supplement: Supplementary file 23 — Dataset S22 (CSV) [file pnas.2533675123.sd22.csv]

Ra_D	Nu
407.252734387122	7.12032799999203
744.978204233049	12.3026877081238
1361.35981233365	17.9887091512879
2034.01928880751	21.7520403401952
2772.79593443976	25.5564190106414
3330.86098583226	27.0707320392136
4360.59824345689	29.6824674346324
7386.9363460893	34.4746606573149
9450.53529355889	36.9402644358284
12228.8360271242	39.1291127126853
13403.5532899949	40.5041945136493
