# Supplementary material for: Dynamic confinement controls the porous-to-free convection transition
Source: Proc Natl Acad Sci U S A. 2026 May 28;123(22):e2533675123. doi: 10.1073/pnas.2533675123 (PMC13229175; doi:10.1073/pnas.2533675123)
Supplement: Supplementary file 24 — Dataset S23 (CSV) [file pnas.2533675123.sd23.csv]

Ra_D	Nu
41.0776240125971	1.03514216667934
51.1719441874807	1.52229913288042
60.4815034383317	1.87283708301755
71.4489583531141	2.12569034521711
94.708259174239	2.73841963426436
