# Supplementary material for: Dynamic confinement controls the porous-to-free convection transition
Source: Proc Natl Acad Sci U S A. 2026 May 28;123(22):e2533675123. doi: 10.1073/pnas.2533675123 (PMC13229175; doi:10.1073/pnas.2533675123)
Supplement: Supplementary file 25 — Dataset S24 (CSV) [file pnas.2533675123.sd24.csv]

Ra_D	Nu
90.8939854697595	2.30409297605585
167.840800038117	2.86747737558132
296.066381543963	3.56861749283481
471.500050584379	4.9831045597053
534.987813976935	5.40132114764635
658.003782987816	6.41948221508036
721.315576147514	6.79986045003322
837.62005888465	7.71791515585012
1128.74445130063	8.91250938133745
1521.21556366324	10.471285480509
1776.43696367644	11.6815372986132
2027.12382597224	12.5892541179417
