# Supplementary material for: Dynamic confinement controls the porous-to-free convection transition
Source: Proc Natl Acad Sci U S A. 2026 May 28;123(22):e2533675123. doi: 10.1073/pnas.2533675123 (PMC13229175; doi:10.1073/pnas.2533675123)
Supplement: Supplementary file 26 — Dataset S25 (CSV) [file pnas.2533675123.sd25.csv]

Ra_D	Nu
41.5501910788312	1.03514216667934
61.1292064568327	1.65006100132023
63.2994990768594	1.80925591025382
102.007333685807	2.69153480392692
166.145544155203	3.52776786618874
233.111639736149	4.29042189238886
350.579897274441	5.92243086876131
456.638112175204	7.20277751238341
512.286798580884	7.94328234724282
