# Supplementary material for: Dynamic confinement controls the porous-to-free convection transition
Source: Proc Natl Acad Sci U S A. 2026 May 28;123(22):e2533675123. doi: 10.1073/pnas.2533675123 (PMC13229175; doi:10.1073/pnas.2533675123)
Supplement: Supplementary file 27 — Dataset S26 (CSV) [file pnas.2533675123.sd26.csv]

Ra_D	Nu
91.6869447721498	1.47910838816821
150.101402139943	1.75792361395869
245.670680244756	2.00678109001819
305.494732128551	2.21309470960564
411.761208337693	2.64545269472405
491.953853325602	2.93426950395597
564.576990491406	3.1441264202588
726.516786387618	3.4276778654645
843.418686904876	3.71535229097173
1110.33631816764	3.98107170553497
1512.91864037941	4.34010263644744
