# Supplementary material for: Dynamic confinement controls the porous-to-free convection transition
Source: Proc Natl Acad Sci U S A. 2026 May 28;123(22):e2533675123. doi: 10.1073/pnas.2533675123 (PMC13229175; doi:10.1073/pnas.2533675123)
Supplement: Supplementary file 28 — Dataset S27 (CSV) [file pnas.2533675123.sd27.csv]

Ra_D	Nu
43.4892350255709	1.0115794542599
51.6811407734013	1.18850222743702
86.1887971356553	1.75792361395869
119.633643164603	2.38506379546511
152.39368288141	3.1988951096914
197.230147067908	3.48738584135218
234.373279702889	4.07380277804113
261.333139498541	4.21696503428582
305.320060866928	5.06990708274704
364.730582988349	5.49540873857625
431.100340248429	6.79986045003322
561.256907453793	7.67361489361819
667.193395650104	9.49510999202198
