# Supplementary material for: Dynamic confinement controls the porous-to-free convection transition
Source: Proc Natl Acad Sci U S A. 2026 May 28;123(22):e2533675123. doi: 10.1073/pnas.2533675123 (PMC13229175; doi:10.1073/pnas.2533675123)
Supplement: Supplementary file 29 — Dataset S28 (CSV) [file pnas.2533675123.sd28.csv]

Ra_D	Nu
190.983636042747	1.50859070860018
255.249746431285	2.22648127812773
381.869931071198	3.37731390879101
764.709136448065	5.20794832859546
888.475306945386	5.90783791158795
1013.19010158311	6.44946677103762
1269.24625981548	7.23642073751151
3811.09401090833	9.78309319017829
12568.5444288839	14.2030282995578
37737.1673794932	19.4131154853971
125648.850379844	27.1227257933203
377278.701794051	36.6678726448612
1255981.99479173	53.2341686556147
