# Supplementary material for: Dynamic confinement controls the porous-to-free convection transition
Source: Proc Natl Acad Sci U S A. 2026 May 28;123(22):e2533675123. doi: 10.1073/pnas.2533675123 (PMC13229175; doi:10.1073/pnas.2533675123)
Supplement: Supplementary file 30 — Dataset S29 (CSV) [file pnas.2533675123.sd29.csv]

Ra_D	Nu
134.868038819973	1.43596170196221
180.243141413436	2.14265565266984
269.643176892036	3.28599324760065
447.457194870765	4.7968085023049
896.250875425077	7.00225778753058
1341.38931366809	9.62350626398089
2688.71170932081	11.7876863479359
4465.76044761121	13.81898643367
13281.1464586034	19.5198371661914
44221.6064538284	27.1227257933203
132769.821854939	37.4808579782045
442057.604274953	52.6536608104487
