# Supplementary material for: Dynamic confinement controls the porous-to-free convection transition
Source: Proc Natl Acad Sci U S A. 2026 May 28;123(22):e2533675123. doi: 10.1073/pnas.2533675123 (PMC13229175; doi:10.1073/pnas.2533675123)
Supplement: Supplementary file 31 — Dataset S30 (CSV) [file pnas.2533675123.sd30.csv]

Ra_D	Nu
108.643487121933	1.381898643367
142.489150975838	2.06198600950222
178.375491041113	2.74217544812208
353.684622385907	4.77058269614393
529.360040926022	6.52057229342861
1060.01623088888	10.1658303344122
1404.92485547771	11.5953994510744
1760.09955972745	12.7980221399795
3526.95700418247	16.8341222297286
5233.11935539312	19.3069772888325
10488.9153450811	23.9095514427051
17586.0201532568	28.0297385991895
51823.7596847359	37.2759372031494
104860.963315734	45.4090961097248
174174.46438464	52.6536608104487
518051.895619724	72.3642073751151
1757341.91361148	105.635410374919
