# Supplementary material for: Dynamic confinement controls the porous-to-free convection transition
Source: Proc Natl Acad Sci U S A. 2026 May 28;123(22):e2533675123. doi: 10.1073/pnas.2533675123 (PMC13229175; doi:10.1073/pnas.2533675123)
Supplement: Supplementary file 32 — Dataset S31 (CSV) [file pnas.2533675123.sd31.csv]

Ra_D	Nu
113.76140349498	1.76855694330186
149.208134180893	2.61015721568254
225.360130497557	3.85224842003675
447.076485146983	5.90783791158795
735.115140275873	8.16403319525553
2202.84331819331	18.0776867696343
7332.4036363823	27.1227257933203
21809.4581468845	37.0721368006341
73299.403871149	52.3657850902866
