# Supplementary material for: Dynamic confinement controls the porous-to-free convection transition
Source: Proc Natl Acad Sci U S A. 2026 May 28;123(22):e2533675123. doi: 10.1073/pnas.2533675123 (PMC13229175; doi:10.1073/pnas.2533675123)
Supplement: Supplementary file 33 — Dataset S32 (CSV) [file pnas.2533675123.sd32.csv]

Ra_D	Nu
144.6297521234	3.61178435276553
301.569207513923	5.0037213085112
529.982842028458	5.93454258186885
718.327195181833	6.3509681207456
1285.63609549991	7.86586746106895
2239.32263882575	9.32957330543798
