# Supplementary material for: Dynamic confinement controls the porous-to-free convection transition
Source: Proc Natl Acad Sci U S A. 2026 May 28;123(22):e2533675123. doi: 10.1073/pnas.2533675123 (PMC13229175; doi:10.1073/pnas.2533675123)
Supplement: Supplementary file 34 — Dataset S33 (CSV) [file pnas.2533675123.sd33.csv]

Ra_D	Nu
42.1112436451711	1.0504131045678
44.0570097685699	1.11596728619751
50.8712513096987	1.2483520893645
52.7447772851483	1.31485700960852
59.8438171393947	1.52296481007737
42.1112436451711	1.0504131045678
