# Supplementary material for: Dynamic confinement controls the porous-to-free convection transition
Source: Proc Natl Acad Sci U S A. 2026 May 28;123(22):e2533675123. doi: 10.1073/pnas.2533675123 (PMC13229175; doi:10.1073/pnas.2533675123)
Supplement: Supplementary file 35 — Dataset S34 (CSV) [file pnas.2533675123.sd34.csv]

Ra_D	Nu
252.699567952881	6.06280661230465
388.481192644006	7.25862008267397
469.256876230236	8.55185066656301
714.65708917333	9.71932191281474
1013.54390749321	11.2440254219222
1050.21921779457	11.0483113137952
