# Supplementary material for: Dynamic confinement controls the porous-to-free convection transition
Source: Proc Natl Acad Sci U S A. 2026 May 28;123(22):e2533675123. doi: 10.1073/pnas.2533675123 (PMC13229175; doi:10.1073/pnas.2533675123)
Supplement: Supplementary file 36 — Dataset S35 (CSV) [file pnas.2533675123.sd35.csv]

Ra_D	Nu
161.280182421482	4.44602217647438
216.939336325313	5.51506891680061
279.005961385252	6.66687949241282
527.397814093586	9.32171970890538
561.5298583844	9.56448650747063
608.827989672884	10.1594199551927
