# Supplementary material for: Dynamic confinement controls the porous-to-free convection transition
Source: Proc Natl Acad Sci U S A. 2026 May 28;123(22):e2533675123. doi: 10.1073/pnas.2533675123 (PMC13229175; doi:10.1073/pnas.2533675123)
Supplement: Supplementary file 37 — Dataset S36 (CSV) [file pnas.2533675123.sd36.csv]

Ra_D	Nu
54.738258798061	1.53698979282006
70.4754795145899	2.09814503592287
73.0143159853895	2.02613207960407
90.6386054697286	2.5363382258905
112.482143712745	3.06664078191508
126.369635943051	3.20069465929523
154.085516797028	3.97241652739691
218.663517166763	4.92615396743674
307.764124030789	6.60572470892364
