# Supplementary material for: Dynamic confinement controls the porous-to-free convection transition
Source: Proc Natl Acad Sci U S A. 2026 May 28;123(22):e2533675123. doi: 10.1073/pnas.2533675123 (PMC13229175; doi:10.1073/pnas.2533675123)
Supplement: Supplementary file 39 — Dataset S38 (CSV) [file pnas.2533675123.sd38.csv]

Ra_D	Nu
46.5059123755941	1.18555519162558
51.3631886068215	1.349753122339
54.695792280352	1.40916483413178
56.1975453418385	1.45875518450677
57.7584592542569	1.56345974215379
56.7189747906621	1.51023686624666
