# Supplementary material for: Dynamic confinement controls the porous-to-free convection transition
Source: Proc Natl Acad Sci U S A. 2026 May 28;123(22):e2533675123. doi: 10.1073/pnas.2533675123 (PMC13229175; doi:10.1073/pnas.2533675123)
Supplement: Supplementary file 40 — Dataset S39 (CSV) [file pnas.2533675123.sd39.csv]

Ra_D	Nu
41.7662247143442	1.1358459105229
81.2559227408495	1.99009441123915
