# Supplementary material for: Dynamic confinement controls the porous-to-free convection transition
Source: Proc Natl Acad Sci U S A. 2026 May 28;123(22):e2533675123. doi: 10.1073/pnas.2533675123 (PMC13229175; doi:10.1073/pnas.2533675123)
Supplement: Supplementary file 41 — Dataset S40 (CSV) [file pnas.2533675123.sd40.csv]

Ra_D	Nu
79.5006659	1.65
132.5011098	2.79
198.7516647	3.9
265.0022197	4.03
530.0044393	6.38
795.006659	7.27
1325.011098	10.9
1987.516647	13.9
2650.022197	13.6
3180.026636	14.3
3710.031075	15
