# Supplementary material for: Dynamic confinement controls the porous-to-free convection transition
Source: Proc Natl Acad Sci U S A. 2026 May 28;123(22):e2533675123. doi: 10.1073/pnas.2533675123 (PMC13229175; doi:10.1073/pnas.2533675123)
Supplement: Supplementary file 42 — Dataset S41 (CSV) [file pnas.2533675123.sd41.csv]

Ra_D	Nu
109.8009197	2.42
183.0015328	3.73
274.5022992	5.13
366.0030656	6.32
732.0061313	5.16
1098.009197	9.64
1830.015328	13.4
3660.030656	15
4392.036787	15.8
5490.045984	16.7
