# Supplementary material for: Dynamic confinement controls the porous-to-free convection transition
Source: Proc Natl Acad Sci U S A. 2026 May 28;123(22):e2533675123. doi: 10.1073/pnas.2533675123 (PMC13229175; doi:10.1073/pnas.2533675123)
Supplement: Supplementary file 43 — Dataset S42 (CSV) [file pnas.2533675123.sd42.csv]

Ra_D	Nu
100.0008376	2.25
300.0025128	6.42
500.004188	9.82
750.006282	9.01
1000.008376	9.93
2000.016752	11.6
3000.025128	14.8
5000.04188	18.5
10000.08376	25.6
12000.10051	27.8
20000.16752	38
