# Supplementary material for: Dynamic confinement controls the porous-to-free convection transition
Source: Proc Natl Acad Sci U S A. 2026 May 28;123(22):e2533675123. doi: 10.1073/pnas.2533675123 (PMC13229175; doi:10.1073/pnas.2533675123)
Supplement: Supplementary file 44 — Dataset S43 (CSV) [file pnas.2533675123.sd43.csv]

Ra_D	Nu
269.0022532	6.26
807.0067595	15.1
2017.516899	12.8
2690.022532	18.3
5380.045064	38.8
8070.067595	35.5
13450.11266	43.4
26900.22532	65.7
53800.45063	78.7
