# Supplementary material for: Dynamic confinement controls the porous-to-free convection transition
Source: Proc Natl Acad Sci U S A. 2026 May 28;123(22):e2533675123. doi: 10.1073/pnas.2533675123 (PMC13229175; doi:10.1073/pnas.2533675123)
Supplement: Supplementary file 45 — Dataset S44 (CSV) [file pnas.2533675123.sd44.csv]

Ra_D	Nu
368.0030824	8.23
1104.009247	22.2
2760.023118	27.9
3680.030824	23.4
7360.061648	52.5
11040.09247	48.2
18400.15412	60.1
36800.30824	90.1
73600.61648	110
