# Supplementary material for: Dynamic confinement controls the porous-to-free convection transition
Source: Proc Natl Acad Sci U S A. 2026 May 28;123(22):e2533675123. doi: 10.1073/pnas.2533675123 (PMC13229175; doi:10.1073/pnas.2533675123)
Supplement: Supplementary file 46 — Dataset S45 (CSV) [file pnas.2533675123.sd45.csv]

Ra_D	Nu
93.29812253	1.97
155.4968709	3.23
310.9937419	5.05
621.9874838	4.67
932.9812253	5.4
1554.968709	8.12
3109.937419	8.88
6219.874837	12.2
12439.74968	15
