# Supplementary material for: Dynamic confinement controls the porous-to-free convection transition
Source: Proc Natl Acad Sci U S A. 2026 May 28;123(22):e2533675123. doi: 10.1073/pnas.2533675123 (PMC13229175; doi:10.1073/pnas.2533675123)
Supplement: Supplementary file 47 — Dataset S46 (CSV) [file pnas.2533675123.sd46.csv]

Ra_D	Nu
122.097543	2.66
203.495905	4.02
406.9918102	6.17
813.9836203	5.24
1220.97543	11
2034.95905	10.1
4069.918101	10.7
8139.836202	13.4
16279.67241	16.5
