# Supplementary material for: Dynamic confinement controls the porous-to-free convection transition
Source: Proc Natl Acad Sci U S A. 2026 May 28;123(22):e2533675123. doi: 10.1073/pnas.2533675123 (PMC13229175; doi:10.1073/pnas.2533675123)
Supplement: Supplementary file 48 — Dataset S47 (CSV) [file pnas.2533675123.sd47.csv]

Ra_D	Nu
99.99798775	2.17
299.9939631	6.12
499.9899386	8.8
999.9798775	15.8
1999.959755	13.2
2999.939631	13.5
4999.899386	16.7
9999.798775	19.4
19999.59755	24.6
49998.99387	33.4
