# Supplementary material for: Dynamic confinement controls the porous-to-free convection transition
Source: Proc Natl Acad Sci U S A. 2026 May 28;123(22):e2533675123. doi: 10.1073/pnas.2533675123 (PMC13229175; doi:10.1073/pnas.2533675123)
Supplement: Supplementary file 49 — Dataset S48 (CSV) [file pnas.2533675123.sd48.csv]

Ra_D	Nu
241.9951304	5.52
725.9853908	13.7
1209.975652	23.5
2419.951304	36.1
4839.902607	28.5
7259.853908	30
12099.75652	33.6
24199.51304	41.7
48399.02607	51.3
96798.05214	58.5
