# Supplementary material for: Dynamic confinement controls the porous-to-free convection transition
Source: Proc Natl Acad Sci U S A. 2026 May 28;123(22):e2533675123. doi: 10.1073/pnas.2533675123 (PMC13229175; doi:10.1073/pnas.2533675123)
Supplement: Supplementary file 50 — Dataset S49 (CSV) [file pnas.2533675123.sd49.csv]

Ra_D	Nu
314.9936614	6.97
944.9809839	18.3
1574.968307	30.8
3149.936614	45.7
6299.873228	56.3
9449.809839	40.2
15749.68307	44.8
31499.36614	74.6
62998.73229	86.8
125997.4646	96
