# Supplementary material for: Dynamic confinement controls the porous-to-free convection transition
Source: Proc Natl Acad Sci U S A. 2026 May 28;123(22):e2533675123. doi: 10.1073/pnas.2533675123 (PMC13229175; doi:10.1073/pnas.2533675123)
Supplement: Supplementary file 51 — Dataset S50 (CSV) [file pnas.2533675123.sd50.csv]

Ra_D	Nu
70.39872596	2.03
105.5980889	2.24
175.9968149	3.54
351.9936298	5.19
703.9872596	7.91
1055.980889	10.1
1759.968149	7.72
3519.936298	10
7039.872595	12.2
10559.80889	16.4
24639.55409	20.9
