# Supplementary material for: Dynamic confinement controls the porous-to-free convection transition
Source: Proc Natl Acad Sci U S A. 2026 May 28;123(22):e2533675123. doi: 10.1073/pnas.2533675123 (PMC13229175; doi:10.1073/pnas.2533675123)
Supplement: Supplementary file 52 — Dataset S51 (CSV) [file pnas.2533675123.sd51.csv]

Ra_D	Nu
88.39840021	2.42
132.5976003	2.86
220.9960005	4.24
441.992001	6.27
883.9840021	10
1325.976003	12.6
2209.960005	8.89
4419.920011	10.8
8839.84002	15.2
13259.76003	17.3
30939.44007	22.6
