# Supplementary material for: Dynamic confinement controls the porous-to-free convection transition
Source: Proc Natl Acad Sci U S A. 2026 May 28;123(22):e2533675123. doi: 10.1073/pnas.2533675123 (PMC13229175; doi:10.1073/pnas.2533675123)
Supplement: Supplementary file 53 — Dataset S52 (CSV) [file pnas.2533675123.sd52.csv]

Ra_D	Nu
99.99819027	2.14
199.9963806	4.29
299.9945709	5.91
499.9909514	8.39
999.9819027	15.1
1999.963806	20.3
2999.945709	22.4
4999.909514	14.8
9999.819028	17.8
19999.63805	21.2
29999.45709	27.4
49999.09514	32.1
