# Supplementary material for: Dynamic confinement controls the porous-to-free convection transition
Source: Proc Natl Acad Sci U S A. 2026 May 28;123(22):e2533675123. doi: 10.1073/pnas.2533675123 (PMC13229175; doi:10.1073/pnas.2533675123)
Supplement: Supplementary file 54 — Dataset S53 (CSV) [file pnas.2533675123.sd53.csv]

Ra_D	Nu
221.9959824	4.96
443.9919649	8.85
665.9879473	12.6
1109.979912	17.4
2219.959824	31.3
4439.919649	38.6
6659.879473	42.2
11099.79912	33.5
22199.59824	36.6
44399.19648	55.1
66598.79473	59.7
155397.1877	72.7
