# Supplementary material for: Dynamic confinement controls the porous-to-free convection transition
Source: Proc Natl Acad Sci U S A. 2026 May 28;123(22):e2533675123. doi: 10.1073/pnas.2533675123 (PMC13229175; doi:10.1073/pnas.2533675123)
Supplement: Supplementary file 55 — Dataset S54 (CSV) [file pnas.2533675123.sd54.csv]

Name	Fluid	Solid	Porosity	H_over_d	H_over_Wbox	Gamma	C_onset	Ra_fluid_c	Delta_Ra_c[%]	Da	rhoCp_f/rhoCp_m	Pr_f	nu/alpha_m	km_over_kf	Pr_p	Key	Comment
Bavandla & Srinivasan [2024]	Ar	Glass	0.402	25	1	0.00104273032518072	3.14159948524293	358358213.4	5.7	0.00000194	0.0216	0.68	0.247	17.61	65	Dataset_S1	T_mean ~ 20.5 °C, p~30bar, Onset Ra*=4pi^2, uncertainty dRa_f,c ~ sqrt((dDa)^2 + (dk_m)^2)
Bavandla & Srinivasan [2024]	Ar	Glass	0.409	50	1	0.00057320818133815	3.14159471801478	1185865111.2	5.7	0.000000522	0.0219	0.69	0.222	15.68	124	Dataset_S2	T_mean ~ 20.5 °C, p~30bar, Onset Ra*=4pi^2, uncertainty dRa_f,c ~ sqrt((dDa)^2 + (dk_m)^2)
Bavandla & Srinivasan [2024]	Ar	Glass	0.389	66.7	0.75	0.000341645598730598	3.01602616588152	3338166729.4	5.7	0.000000237	0.0212	0.69	0.252	18.47	154	Dataset_S3	T_mean ~ 20.5 °C, p~30bar, Onset Ra*=4.34pi^2, uncertainty dRa_f,c ~ sqrt((dDa)^2 + (dk_m)^2)
Bavandla & Srinivasan [2024]	Ar	Glass	0.396	83.3	0.6	0.000262780581291029	2.77139461545257	5642519440.8	5.7	0.000000163	0.0214	0.69	0.249	18.13	187	Dataset_S4	T_mean ~ 20.5 °C, p~30bar, Onset Ra*=5.14pi^2, uncertainty dRa_f,c ~ sqrt((dDa)^2 + (dk_m)^2)
Bavandla & Srinivasan [2024]	Ar	Glass	0.401	100	0.5	0.000201979672332062	2.51327432793876	9550898425.6	5.7	0.00000012	0.0216	0.69	0.257	18.58	211	Dataset_S5	T_mean ~ 20.5 °C, p~30bar, Onset Ra*=6.25pi^2, uncertainty dRa_f,c ~ sqrt((dDa)^2 + (dk_m)^2)
Bavandla & Srinivasan [2025]	Ar	Al	0.399	50	1	0.00036746502085097	3.1415935020277	2885544041.5	18.3	0.000000469	0.0177	0.7	0.394	34.28	61	Dataset_S6	T_mean ~ 20.5 °C, p~30bar, Onset Ra*=4pi^2, uncertainty dRa_f,c ~ sqrt((dDa)^2 + (dk_m)^2)
Bavandla & Srinivasan [2025]	Ar	Al	0.407	150	1	0.000142750869772023	3.14159278162752	19120620920.7	18.3	0.0000000568	0.0179	0.68	0.321	27.51	196	Dataset_S7	T_mean ~ 20.5 °C, p~30bar, Onset Ra*=4pi^2, uncertainty dRa_f,c ~ sqrt((dDa)^2 + (dk_m)^2)
Bavandla & Srinivasan [2025]	Ar	Glass	0.41	150	1	0.00019920146584133	3.14159290292007	9819163492.7	18.3	0.0000000587	0.0219	0.69	0.208	14.6	366	Dataset_S8	T_mean ~ 20.5 °C, p~30bar, Onset Ra*=4pi^2, uncertainty dRa_f,c ~ sqrt((dDa)^2 + (dk_m)^2)
Bavandla & Srinivasan [2025]	Ar	Steel	0.401	50	1	0.000402646576070967	3.1415936722285	2403320787.8	18.3	0.000000479	0.0115	0.7	0.217	29.16	71	Dataset_S9	T_mean ~ 20.5 °C, p~30bar, Onset Ra*=4pi^2, uncertainty dRa_f,c ~ sqrt((dDa)^2 + (dk_m)^2)
Combarnous & Bories [1975]	Oil	Glass	0.351	26.8		0.00234339979691314	3.14162715762891	70953895.8	10	0.000000957	0.8604	123.08	83.17	1.72	43247	Dataset_S10	T_mean ~ 35 °C, p_atm, Onset Ra* = 40 ~ 4pi^2, assume 10 % uncertainty on dRaf,c (~Fig31)
Combarnous & Bories [1975]	Oil	Glass	0.359	59.4		0.00110616728698674	3.14160034196258	318434406.1	10	0.000000212	0.8619	123.08	83.51	1.71	95537	Dataset_S11	T_mean ~ 35 °C, p_atm, Onset Ra* = 40 ~ 4pi^2, assume 10 % uncertainty on dRaf,c (~Fig31)
Combarnous & Bories [1975]	Water	Glass	0.371	13.4		0.00678959445759543	3.14188227961425	8453798.4	10	0.00000481	1.485	4.83	3.16	1.03	4706	Dataset_S12	T_mean ~ 35 °C, p_atm, Onset Ra* = 40 ~ 4pi^2, assume 10 % uncertainty on dRaf,c (~Fig31)
Combarnous & Bories [1975]	Water	Glass	0.381	17.8		0.00538862293687536	3.14177510053492	13420056.1	10	0.00000303	1.4736	4.83	3.18	1.03	6173	Dataset_S13	T_mean ~ 35 °C, p_atm, Onset Ra* = 40 ~ 4pi^2, assume 10 % uncertainty on dRaf,c (~Fig31)
Combarnous & Bories [1975]	Water	Glass	0.385	31.5		0.00312636612137723	3.14165406643993	39865460.9	10	0.00000102	1.4691	4.83	3.19	1.03	10810	Dataset_S14	T_mean ~ 35 °C, p_atm, Onset Ra* = 40 ~ 4pi^2, assume 10 % uncertainty on dRaf,c (~Fig31)
Combarnous & Bories [1975]	Water	Lead	0.37	13.4		0.00475270984329433	3.14173458009023	17251073.2	10	0.00000476	1.6831	4.83	1.38	2.08	2343	Dataset_S15	T_mean ~ 35 °C, p_atm, Onset Ra* = 40 ~ 4pi^2, assume 10 % uncertainty on dRaf,c (~Fig31)
Combarnous & Bories [1975]	Oil	Quartz sand	0.35	28.2		0.00199278252931677	3.14161760504313	98117520.9	10	0.000000853	0.8312	123.08	69.85	2.12	36995	Dataset_S16	T_mean ~ 35 °C, p_atm, Onset Ra* = 40 ~ 4pi^2, assume 10 % uncertainty on dRaf,c (~Fig31)
Combarnous & Bories [1975]	Water	Quartz sand	0.335	23.8		0.00226727251487931	3.14162495230035	75798561.8	10	0.000001	1.491	4.83	1.69	1.92	5087	Dataset_S17	T_mean ~ 35 °C, p_atm, Onset Ra* = 40 ~ 4pi^2, assume 10 % uncertainty on dRaf,c (~Fig31)
Combarnous & Bories [1975]	Water	Quartz sand	0.35	28.2		0.00208318237553874	3.14161992005229	89786788	10	0.000000853	1.4747	4.83	1.69	1.94	5101	Dataset_S18	T_mean ~ 35 °C, p_atm, Onset Ra* = 40 ~ 4pi^2, assume 10 % uncertainty on dRaf,c (~Fig31)
Elder[1967]	Water	Glass	0.4	10	1	0.00921918141615101	3.14212663430503	4585876.8	10	0.0000099	1.45	6.9	4.14	1.15	5959	Dataset_S19	T_mean ~ 35 °C, p_atm, Onset Ra* = 40 ~ 4pi^2, assume 10 % uncertainty on dRaf,c (~Fig31)
Keene & Goldstein [2015]	Ar	PP	0.48	11	1	0.0063261273456624	3.04176004891957	38945832.7	10	0.0000218	0.04	0.69	3.423	5.04	108	Dataset_S20	Room T. 20 °C, rho Cp range:={5.29e-3, 7.05e-2}; 5.6 to 77 bar, rho Cp @41.3 bar, Onset correction with mean value of all experiments
Kladias & Prasad [1990]	Water	Acrylic	0.395	6	0.2	0.0211548849985716	3.14440330176195	872197.6	10	0.0000258	1.548	5.71	6.46	0.57	7968	Dataset_S21	Assuming std. Conditions: 25 °C and p_atm, Onset Ra* = 40, assume 10 % uncertainty on dRaf,c
Kladias & Prasad [1990]	Water	Glass	0.375	25.4	0.2	0.00289085189610155	3.1416451624076	46625372.5	10	0.00000116	1.482	5.48	2.7	1.37	7761	Dataset_S22	Assuming std. Conditions: 25 °C and p_atm, Onset Ra* = 40, assume 10 % uncertainty on dRaf,c
Kladias & Prasad [1990]	Water	Glass	0.396	12.7	0.2	0.00652911457589229	3.14186048895595	9141657.6	10	0.00000583	1.458	5.4	2.74	1.35	4069	Dataset_S23	Assuming std. Conditions: 25 °C and p_atm, Onset Ra* = 40, assume 10 % uncertainty on dRaf,c
Kladias & Prasad [1990]	Glycol	Glass	0.4	25.4	0.2	0.00257922029645631	3.1416344520604	58572554.2	10	0.00000153	1.184	112.8	41.91	2.27	83949	Dataset_S24	Assuming std. Conditions: 25 °C and p_atm, Onset Ra* = 40, assume 10 % uncertainty on dRaf,c
Kladias & Prasad [1990]	Water	Steel	0.444	4.8	0.2	0.00908608330781993	2.66207380352172	4721167.9	10	0.0000685	1.033	5.88	0.97	5.88	702	Dataset_S25	Assuming std. Conditions: 25 °C and p_atm, Onset Ra* = 55 (fig2a), 10 % uncertainty on dRaf,c
Kladias & Prasad [1990]	Water	Steel	0.388	12	0.2	0.00278427357307637	3.14164136050235	50263084.7	10	0.00000604	1.037	5.64	0.71	7.69	748	Dataset_S26	Assuming std. Conditions: 25 °C and p_atm, Onset Ra* = 40, assume 10 % uncertainty on dRaf,c
Liu et al. [2020]	Numeric		0.92	19.1	1	0.0593968867299844	3.6282423241483	112000	5	0.0013	1	4.3	4.3	1	11222	Dataset_S27	H/d assumed as H/l, cF = 0.0234 (Khalifa, inline, 90%), Da(Karman) = 1.3e-3 (reported in their paper), reconstructed Ra_f,c directly from data. Fig3a
Liu et al. [2020]	Numeric		0.87	21	1	0.0405945685400279	2.89961203857342	238000	5	0.00045	1	4.3	4.3	1	13123	Dataset_S28	H/d assumed as H/l, cF = 0.0234 (Khalifa, inline, 90%), Da(Karman) = 4.5e-4 (reported in their paper), reconstructed Ra_f,c directly from data. Fig3a
Liu et al. [2020]	Numeric		0.82	24	1	0.0280153286355265	2.38482314623445	498000	5	0.00018	1	4.3	4.3	1	10845	Dataset_S29	H/d assumed as H/l, cF = 0.0337 (Khalifa, inline, 90%), Da(Karman) = 1.8e-4 (reported in their paper), reconstructed Ra_f,c directly from data. Fig3a
Liu et al. [2020]	Numeric		0.75	28.5	1	0.0189202645268035	2.04379246219391	1090000	5	0.000075	1	4.3	4.3	1	9237	Dataset_S30	H/d assumed as H/l, cF = 0.0503 (Khalifa, inline, 90%), Da(Karman) = 7.5e-5 (reported in their paper), reconstructed Ra_f,c directly from data. Fig3a
Schneider [1963]	Turpentine	Glass	0.393	4		0.013491633698898	3.14273611386375	2142133.3	10	0.0000575	0.839	20.91	7.99	3.12	1518	Dataset_S31	Ass. Car-Koz. w. F = 180, Std. Cond., Nu-Ra* Data by Bavandla. Onset Ra* = 40 10 % uncertainty on dRaf,c
Schneider [1963]	Turpentine	Glass	0.383	36.4		0.0013993282470999	3.1416049566533	198986531.4	10	0.000000619	0.845	20.91	7.93	3.12	12812	Dataset_S32	Ass. Car-Koz. w. F = 180, Std. Cond., Nu-Ra* Data by Bavandla. Onset Ra* = 40 10 % uncertainty on dRaf,c
Schneider [1963]	Water	Glass	0.4	4		0.0224001363755474	3.14474368165957	778088.4	10	0.0000619	1.43	6.15	3.53	1.22	1407	Dataset_S33	Ass. Car-Koz. w. F = 180, Std. Cond., Nu-Ra* Data by Bavandla. Onset Ra* = 40 10 % uncertainty on dRaf,c
Schneider [1963]	Water	Glass	0.387	5.6		0.0148404006628859	3.14297617969466	1770723.1	10	0.0000272	1.44	6.15	3.5	1.22	1942	Dataset_S34	Ass. Car-Koz. w. F = 180, Std. Cond., Nu-Ra* Data by Bavandla. Onset Ra* = 40 10 % uncertainty on dRaf,c
Schneider [1963]	Water	Glass	0.388	10		0.00835187849470365	3.14203088660212	5587432.7	10	0.00000862	1.44	6.15	3.5	1.22	3324	Dataset_S35	Ass. Car-Koz. w. F = 180, Std. Cond., Nu-Ra* Data by Bavandla. Onset Ra* = 40 10 % uncertainty on dRaf,c
Schneider [1963]	Water	Glass	0.379	17.4		0.00459524373604298	3.1417253290199	18453513.2	10	0.00000261	1.45	6.15	3.48	1.22	5770	Dataset_S36	Ass. Car-Koz. w. F = 180, Std. Cond., Nu-Ra* Data by Bavandla. Onset Ra* = 40 10 % uncertainty on dRaf,c
Schneider [1963]	Water	Glass	0.377	36.4		0.00216801411823507	3.14162218547092	82897882.1	10	0.000000581	1.46	6.15	3.45	1.22	12135	Dataset_S37	Ass. Car-Koz. w. F = 180, Std. Cond., Nu-Ra* Data by Bavandla. Onset Ra* = 40 10 % uncertainty on dRaf,c
Schneider [1963]	Turpentine	Steel	0.377	8.33		0.00264835950889946	3.14163672182733	55554313.8	10	0.0000111	0.523	20.91	2.56	15.62	612	Dataset_S38	Ass. Car-Koz. w. F = 180, Std. Cond., Nu-Ra* Data by Bavandla. Onset Ra* = 40 10 % uncertainty on dRaf,c
Schwendener et al. [2026]	Numeric		0.33	13.82	1	0.00142456047133361	2.90755055585717	192000000	10	0.000000905	1	1	0.265	3.77	817	Dataset_S39	H/d, d here as diameter of the circle = 829 /60, all other necessary parameters directly simulated, Ra* = 46, dRaf,c = 10%
Schwendener et al. [2026]	Numeric		0.33	13.82	1	0.0016742672250998	2.90791568251697	139000000	10	0.000000905	1	1	0.366	2.73	1130	Dataset_S40	H/d, d here as diameter of the circle = 829 /60, all other necessary parameters directly simulated, Ra* = 46, dRaf,c = 10%
Schwendener et al. [2026]	Numeric		0.33	13.82	1	0.00276952026374447	2.91125506744516	50800000	10	0.000000905	1	1	1	1	3080	Dataset_S41	H/d, d here as diameter of the circle = 829 /60, all other necessary parameters directly simulated, Ra* = 46, dRaf,c = 10%
Schwendener et al. [2026]	Numeric		0.33	13.82	1	0.00455269775176752	2.91102135500482	18800000	10	0.000000905	1	1	2.69	0.37	8290	Dataset_S42	H/d, d here as diameter of the circle = 829 /60, all other necessary parameters directly simulated, Ra* = 46, dRaf,c = 10%
Schwendener et al. [2026]	Numeric		0.33	13.82	1	0.00533327726283765	2.91307559324457	13700000	10	0.000000905	1	1	3.68	0.27	11300	Dataset_S43	H/d, d here as diameter of the circle = 829 /60, all other necessary parameters directly simulated, Ra* = 46, dRaf,c = 10%
Schwendener et al. [2026]	Numeric		0.39	14.42	1	0.00262610149667718	2.91131231447587	56500000	10	0.00000262	1	1	0.311	3.22	838	Dataset_S44	H/d, d here as diameter of the circle = 865 /60, all other necessary parameters directly simulated, Ra* = 51, dRaf,c = 10%
Schwendener et al. [2026]	Numeric		0.39	14.42	1	0.00300327915587371	2.91013147264321	43200000	10	0.00000262	1	1	0.407	2.46	1097	Dataset_S45	H/d, d here as diameter of the circle = 865 /60, all other necessary parameters directly simulated, Ra* = 51, dRaf,c = 10%
Schwendener et al. [2026]	Numeric		0.39	14.42	1	0.00470535762661748	2.90697964988973	17600000	10	0.00000262	1	1	1	1	2696	Dataset_S46	H/d, d here as diameter of the circle = 865 /60, all other necessary parameters directly simulated, Ra* = 51, dRaf,c = 10%
Schwendener et al. [2026]	Numeric		0.39	14.42	1	0.00735716511012538	2.91039399287344	7200000	10	0.00000262	1	1	2.42	0.41	6524	Dataset_S47	H/d, d here as diameter of the circle = 865 /60, all other necessary parameters directly simulated, Ra* = 51, dRaf,c = 10%
Schwendener et al. [2026]	Numeric		0.39	14.42	1	0.00832763748048504	2.91035625964091	5620000	10	0.00000262	1	1	3.15	0.32	8493	Dataset_S48	H/d, d here as diameter of the circle = 865 /60, all other necessary parameters directly simulated, Ra* = 51, dRaf,c = 10%
Schwendener et al. [2026]	Numeric		0.43	15.02	1	0.00395588501592606	2.90953226730963	24900000	10	0.00000525	1	1	0.352	2.84	1010	Dataset_S49	H/d, d here as diameter of the circle = 865 /60, all other necessary parameters directly simulated, Ra* = 52, dRaf,c = 10%
Schwendener et al. [2026]	Numeric		0.43	15.02	1	0.00411604901729685	2.90771295902764	23000000	10	0.00000525	1	1	0.442	2.62	1270	Dataset_S50	H/d, d here as diameter of the circle = 865 /60, all other necessary parameters directly simulated, Ra* = 52, dRaf,c = 10%
Schwendener et al. [2026]	Numeric		0.43	15.02	1	0.00666985396758842	2.91096292197862	8760000	10	0.00000525	1	1	1	1	2870	Dataset_S51	H/d, d here as diameter of the circle = 865 /60, all other necessary parameters directly simulated, Ra* = 52, dRaf,c = 10%
Schwendener et al. [2026]	Numeric		0.43	15.02	1	0.00994643718003949	2.91201863087356	3940000	10	0.00000525	1	1	2.22	0.45	6370	Dataset_S52	H/d, d here as diameter of the circle = 865 /60, all other necessary parameters directly simulated, Ra* = 52, dRaf,c = 10%
