# Supplementary material for: Dynamic confinement controls the porous-to-free convection transition
Source: Proc Natl Acad Sci U S A. 2026 May 28;123(22):e2533675123. doi: 10.1073/pnas.2533675123 (PMC13229175; doi:10.1073/pnas.2533675123)
Supplement: Supplementary file 56 — Dataset S54 (TXT) [file pnas.2533675123.sd55.txt]

#!/usr/bin/env python3
#Change .txt to .py and run it in the same directory as the Datafiles the meta-file

import re
from pathlib import Path

import numpy as np
import pandas as pd
import matplotlib.pyplot as plt


# -------------------------
# User controls
# -------------------------
NAMES_TO_PLOT = [
    "Bavandla & Srinivasan [2025]", 
    "Bavandla & Srinivasan [2024]", 
    "Keene & Goldstein [2015]", 
    "Combarnous & Bories [1975]", 
    "Elder[1967]",
    "Schneider [1963]",
    "Kladias & Prasad [1990]",
    "Schwendener et al. [2026]",
]

META_FILE = Path("Datasets_meta.csv")
DATA_DIR  = Path("./")
OUT_DIR   = Path("Eyeballing")

REF_ALPHA = 0.30


# -------------------------
# Helpers
# -------------------------
def safe_filename(s: str) -> str:
    s = s.strip()
    s = re.sub(r"\s+", "_", s)
    s = re.sub(r"[^A-Za-z0-9_.-]+", "", s)
    return s

def get_Ra_D(df: pd.DataFrame) -> np.ndarray | None:
    # dataset files usually store Ra_D as "Ra_D"
    if "Ra_D" in df.columns:
        return pd.to_numeric(df["Ra_D"], errors="coerce").to_numpy(dtype=float)
    # fallback: some older files might call it differently
    for alt in ["RaD", "Ra_Darcy", "Ra"]:
        if alt in df.columns:
            return pd.to_numeric(df[alt], errors="coerce").to_numpy(dtype=float)
    return None

def add_decade_window(ax, x, shade_alpha=0.12):
    """
    Draw a vertical line at x_max/10 and shade the region to the right of it.
    """
    x = np.asarray(x, float)
    x_max = np.nanmax(x[np.isfinite(x) & (x > 0)])
    if not np.isfinite(x_max) or x_max <= 0:
        return

    x_cut = x_max / 10.0

    # vertical line
    ax.axvline(x_cut, color="tab:orange", lw=2.0, ls="--",
               label=r"$x_{\max}/10$")

    # shade region [x_cut, current right limit]
    # do it before setting xlim? safer to shade with data-range:
    x_right = x_max  # shade up to max data point (not full axis)
    ax.axvspan(x_cut, x_right, color="tab:orange", alpha=shade_alpha, lw=0)

def get_Nu(df: pd.DataFrame) -> np.ndarray | None:
    if "Nu" in df.columns:
        return pd.to_numeric(df["Nu"], errors="coerce").to_numpy(dtype=float)
    return None

def add_ref_line_anchored(ax, x, y, alpha=0.30):
    """
    Add y = A x^alpha, with A chosen so the line passes through the largest-x data point.
    """
    i = int(np.argmax(x))
    x0 = float(x[i])
    y0 = float(y[i])
    if x0 <= 0 or y0 <= 0 or not np.isfinite(x0) or not np.isfinite(y0):
        return

    A = y0 / (x0 ** alpha)

    xx = np.logspace(np.log10(np.min(x)), np.log10(np.max(x)), 200)
    yy = A * xx**alpha

    ax.plot(xx, yy, "k:", lw=2.0, label=rf"ref: $Nu \propto Ra_D^{{{alpha:.2f}}}$ (anchored at max)")

def plot_one_dataset(key: str, name: str):
    f = DATA_DIR / f"{key}.csv"
    if not f.exists():
        print(f"[skip] missing dataset file: {f}")
        return

    df = pd.read_csv(f)
    df.columns = df.columns.str.strip()

    Ra_D = get_Ra_D(df)
    Nu   = get_Nu(df)

    if Ra_D is None or Nu is None:
        print(f"[skip] {key}: missing required columns (need Ra_D and Nu)")
        return

    m = np.isfinite(Ra_D) & np.isfinite(Nu) & (Ra_D > 0) & (Nu > 0)
    if not np.any(m):
        print(f"[skip] {key}: no positive finite data")
        return

    x = Ra_D[m]
    y = Nu[m]

    # sort by x for cleaner visuals
    o = np.argsort(x)
    x = x[o]
    y = y[o]
    fig, ax = plt.subplots(figsize=(7.5, 6.0))
    ax.scatter(x, y, s=40, edgecolors="black", linewidth=0.4, alpha=0.9)

    add_ref_line_anchored(ax, x, y, alpha=REF_ALPHA)
    add_decade_window(ax, x, shade_alpha=0.12)


    ax.set_xscale("log")
    ax.set_yscale("log")
    ax.set_xlabel(r"$Ra_D$")
    ax.set_ylabel(r"$Nu$")
    ax.grid(True, which="both", ls="--", alpha=0.3)
    ax.set_title(f"{name}  |  Key={key}")

    ax.legend(frameon=False, fontsize=9)

    OUT_DIR.mkdir(parents=True, exist_ok=True)

    base = f"{safe_filename(name)}__{safe_filename(key)}"
    out_svg = OUT_DIR / f"{base}.svg"

    fig.tight_layout()
    fig.savefig(out_svg, bbox_inches="tight")
    plt.close(fig)

    print(f"[ok] saved: {out_svg}")


# -------------------------
# Main
# -------------------------
def main():
    if not META_FILE.exists():
        raise FileNotFoundError(f"Meta file not found: {META_FILE}")

    meta = pd.read_csv(META_FILE)
    meta.columns = meta.columns.str.strip()

    required = {"Name", "Key"}
    missing = required - set(meta.columns)
    if missing:
        raise KeyError(f"Meta file missing columns: {missing}")

    meta["Name"] = meta["Name"].astype(str).str.strip()
    meta["Key"]  = meta["Key"].astype(str).str.strip()

    # iterate through the requested Names in that order
    for name in NAMES_TO_PLOT:
        rows = meta[meta["Name"] == name]
        if rows.empty:
            print(f"[warn] no meta rows for Name='{name}'")
            continue

        for _, r in rows.iterrows():
            key = str(r["Key"]).strip()
            if not key:
                continue
            plot_one_dataset(key=key, name=name)


if __name__ == "__main__":
    main()
